# Supplementary material for: CD44v6 High Membranous Expression Is a Predictive Marker of Therapy Response in Gastric Cancer Patients
Source: Biomedicines. 2021 Sep 18;9(9):1249. doi: 10.3390/biomedicines9091249 (PMC8465138; doi:10.3390/biomedicines9091249)
Supplement: Supplementary file 1 [file biomedicines-09-01249-s001.zip]

Archive with 1 entries (1 files):
- biomedicines-1366449-supplementary.pdf
